# Supplementary material for: Vision Fine‐Tunes Predictions of Bimanual Self‐Touch
Source: Eur J Neurosci. 2026 Feb 22;63(4):e70435. doi: 10.1111/ejn.70435 (PMC12926622; doi:10.1111/ejn.70435)
Supplement: Supplementary file 2 — Table S1: Supporting Information. [file EJN-63-0-s001.xlsx]

## Sheet: Vision session
The following data is included for each participant for both experimental sessions:
a) PSEs of the each trial type of the reaching block (early25%, mid50%, late75%, target) normalized to the PSEs of the baseline block
b) mean time of test force delivery for each trial group of the reaching block expressed as percentages of the movement time
c) endpoint variablity (i.e. standard deviation of the final 3D position of the right index finger)
The data provided is sufficient to reproduce the analyses reported in the main manuscript text.
Participant	PSE_early25% (N)	PSE_mid50% (N)	PSE_late75% (N)	PSE_target (N)	time_early25% (%)	time_mid50% (%)	time_late75% (%)	time_target (%)	endpoint variability (cm)
1	-0.201275	-0.252041	-0.430871	-0.445111	23.3747	51.4652	73.6462	99.8018	0.332625
2	0.230174	-0.126118	-0.151332	-0.361065	25.4417	50.2569	75.566	99.801	0.30371
3	0.0721794	0.0748847	0.0415245	-0.175716	23.8831	49.7952	73.9214	99.8425	0.41979
4	0.00869391	-0.159366	-0.228173	-0.261699	24.352	50.8884	75.5414	99.7189	0.32592
5	0.135469	-0.244486	-0.133222	-0.0252445	25.2018	50.4703	76.5942	99.8561	0.403985
6	0.120614	0.0148446	-0.0715482	-0.0512256	24.4611	49.6605	74.9268	99.8822	0.428355
7	0.0858826	-0.0738931	0.148481	0.0328021	25.5025	51.1234	73.6754	99.7286	0.388105
8	0.183585	-0.153102	-0.0292303	-0.0606247	23.2278	49.9004	72.5442	99.7211	0.392115
9	0.114694	0.0752923	0.0749316	0.138524	23.7205	49.8382	75.5076	99.8522	0.49858
10	0.0924307	0.0115126	-0.352473	0.324221	22.3161	48.2201	75.541	99.8564	0.34878
11	0.314052	0.114129	0.0612499	-0.501418	21.8577	48.1385	73.5415	99.8029	0.39303
12	-0.14425	0.0101483	-0.13535	-0.235264	24.0546	50.4881	74.346	99.8074	0.379635
13	0.16041	0.104534	-0.288265	0.111589	25.0365	52.0954	75.2181	99.8205	0.439435
14	-0.114873	-0.215457	-0.185876	-0.225347	21.9103	49.5552	75.8173	99.8934	0.374795
15	0.0601098	0.0292289	0.0182512	-0.135266	22.9869	50.8906	75.0666	99.8001	0.446625
16	-0.157364	-0.17355	-0.253334	-0.227807	24.3157	51.6631	75.6656	99.8111	0.357335
17	0.0829553	-0.0767863	-0.0964579	-1.03745	22.6162	49.1154	73.523	99.7992	0.4029
18	-0.367194	-0.240542	-0.365406	-0.295441	25.5639	49.5979	76.7908	99.8778	0.325195
19	-0.242841	-0.103125	-0.361542	-0.0844569	22.0134	49.0764	74.1337	99.8742	0.329085
20	0.02326	-0.22149	-0.281486	-0.406595	22.5727	48.8413	75.1809	99.8407	0.40128
21	-0.14131	-0.104966	-0.149031	-0.491073	25.5415	51.7518	73.3683	99.7393	0.32221
22	-0.54065	-0.515416	-0.487735	-0.430733	25.6743	51.6232	71.6045	99.8471	0.330625
23	-0.230421	-0.374028	-0.308663	-0.473893	23.1459	50.1965	73.6719	99.8938	0.34031
24	-0.116949	-0.374994	-0.0680926	-0.135598	22.5282	49.1065	76.4358	99.7218	0.36671
25	-0.179295	-0.329304	-0.288211	-0.372038	24.1467	48.8086	74.1369	99.8772	0.365275
26	-0.0173681	0.175011	0.217298	-0.0046871	25.0361	50.0181	72.9965	99.8431	0.46361
27	0.0694449	0.00628481	-0.0727696	-0.195429	23.0271	48.2466	73.9168	99.9055	0.308255
28	-0.0912698	-0.0552536	-0.0519148	-0.303812	25.1891	50.777	72.8118	99.8232	0.31059

## Sheet: No Vision session
Participant	PSE_early25% (N)	PSE_mid50% (N)	PSE_late75% (N)	PSE_target (N)	time_early25% (%)	time_mid50% (%)	time_late75% (%)	time_target (%)	endpoint variability (cm)
1	-0.203446	-0.273482	-0.186174	-0.205701	23.8673	51.6905	76.1227	99.8225	0.73123
2	0.0241999	-0.0526106	-0.0787191	-0.0170144	25.4733	52.9656	74.3507	99.81	0.65908
3	-0.169374	-0.0279381	-0.0874295	-0.0952152	22.9012	48.9257	75.2087	99.8371	0.823965
4	0.105608	-0.123451	-0.0166951	-0.0687373	28.178	51.5319	75.5573	99.8809	0.699905
5	-0.307021	-0.420053	-0.320721	-0.347072	24.9987	49.9253	74.4344	99.8235	0.73276
6	-0.129211	-0.0239437	-0.010281	-0.135534	25.9608	52.2133	74.8434	99.8411	0.868265
7	-0.193996	-0.246886	-0.277423	-0.260441	25.5492	50.9879	75.2268	99.79	0.8753
8	-0.217384	-0.184764	-0.375908	-0.284285	24.6083	51.7751	74.8887	99.7104	0.729505
9	0.115133	0.00846144	0.0171977	-0.155887	24.5589	50.7019	77.0358	99.88	0.791825
10	0.0112564	0.0187825	0.00372196	0.0346811	24.5856	49.2037	74.4833	99.8294	0.92994
11	0.133759	0.232204	0.0402716	-0.376446	23.527	49.69	75.325	99.8367	0.73448
12	-0.155857	-0.190421	-0.21579	-0.257864	27.5666	50.4298	74.721	99.7983	0.757345
13	-0.318949	-0.160813	-0.348886	0.0464834	28.2946	52.0112	76.0831	99.796	1.00431
14	-0.0992123	-0.0278696	0.0594874	0.0524554	24.315	51.8058	74.5821	99.7584	0.747475
15	0.138286	-0.0985067	0.0392315	-0.0659895	26.6616	50.9802	76.0051	99.8804	0.732055
16	0.0226869	0.017165	0.0367426	0.136694	24.1644	50.2808	74.2201	99.8017	0.757455
17	-0.328075	-0.367118	-0.269307	-1.29545	21.1269	48.2778	73.1943	99.8062	0.65894
18	-0.485734	-0.350827	-0.397176	-0.146666	26.1535	50.2372	75.5529	99.8366	0.826785
19	-0.266091	-0.527523	-0.482502	-0.234563	23.2859	50.0344	74.7676	99.859	0.754165
20	0.0130927	-0.130339	-0.0420639	-0.158442	23.2108	51.4614	75.7977	99.8711	0.571205
21	-0.199335	-0.0869491	-0.0869091	-0.0222231	24.603	50.9159	75.0555	99.7473	0.75989
22	-0.321496	-0.425814	-0.504256	-0.117237	24.5693	50.6401	75.7476	99.7829	0.84862
23	-0.293941	-0.280989	-0.41248	-0.417877	23.7888	49.058	77.3973	99.8433	0.75649
24	-0.0596221	-0.120583	-0.126334	-0.325903	22.9553	48.6881	74.4788	99.7219	0.785255
25	-0.087982	0.0210688	0.0890828	-0.0427685	24.8546	50.5525	75.9992	99.8033	0.85428
26	0.141366	0.0309256	0.177187	-0.232606	24.7806	51.4157	73.7057	99.8376	0.741305
27	0.197884	0.216158	-0.174374	-0.0706556	24.9085	49.0265	77.4874	99.8989	0.792095
28	0.198822	-0.047588	-0.000404074	-0.159559	26.3927	51.1343	74.2068	99.8764	0.672295
